# Supplementary material for: Preparation and Characterization of Protocatechuic Acid Sulfates
Source: Molecules. 2019 Jan 16;24(2):307. doi: 10.3390/molecules24020307 (PMC6359441; doi:10.3390/molecules24020307)
Supplement: Supplementary file 1 [file molecules-24-00307-s001.zip]

Archive with 9 entries (6 files):
- Supplementary files/
- Supplementary files/Figure_S3.pdf
- __MACOSX/
- __MACOSX/Supplementary files/
- __MACOSX/Supplementary files/._Figure_S3.pdf
- Supplementary files/Figure_S2.pdf
- __MACOSX/Supplementary files/._Figure_S2.pdf
- Supplementary files/Figure_S1.pdf
- __MACOSX/Supplementary files/._Figure_S1.pdf
